# Supplementary material for: Subretinal Implantation of Human Primary RPE Cells Cultured on Nanofibrous Membranes in Minipigs
Source: Biomedicines. 2022 Mar 14;10(3):669. doi: 10.3390/biomedicines10030669 (PMC8945676; doi:10.3390/biomedicines10030669)
Supplement: Supplementary file 1 [file biomedicines-10-00669-s001.zip]

Archive with 1 entries (1 files):
- biomedicines-1597320-supplementary.pdf
